# Supplementary material for: Nitrate-rich beetroot juice offsets salivary acidity following carbohydrate ingestion before and after endurance exercise in healthy male runners
Source: PLoS One. 2020 Dec 15;15(12):e0243755. doi: 10.1371/journal.pone.0243755 (PMC7737958; doi:10.1371/journal.pone.0243755)
Supplement: S1 Dataset — (XLSX) [file pone.0243755.s001.xlsx]

## Sheet: pH
Nitrate													negative-control													Positive-control													Placebo
0 (min)	1 (min)	5 (min)	10 (min)	15 (min)	20 (min)	139 (min)	144 (min)	149 (min)	154 (min)	164 (min)	169 (min)		0 (min)	1 (min)	5 (min)	10 (min)	15 (min)	20 (min)	139 (min)	144 (min)	149 (min)	154 (min)	164 (min)	169 (min)		0 (min)	1 (min)	5 (min)	10 (min)	15 (min)	20 (min)	139 (min)	144 (min)	149 (min)	154 (min)	164 (min)	169 (min)		0 (min)	1 (min)	5 (min)	10 (min)	15 (min)	20 (min)	139 (min)	144 (min)	149 (min)	154 (min)	164 (min)
7.54	7.59	7.68	7.87	7.28	7.27	7.97	7.89	7.2	7.8	7.31	7.72		7.31	7.57	7.26	7.61	7.36	7.32	7.2	7.75	7.28	7.36	7.55	7.44		7.49	7.29	7.28	7.48	7.27	7.38	7.59	7.41	7.72	6.82	6.95	7.04		7.15	7.55	7.2	7.12	7.19	7.3	7.41	7.53	7.62	7.48	7.53
6.95	6.47	6.34	6.62	6.8	6.96	7.46	6.31	6.53	6.22	6.3	6.57		6.87	7.33	6.85	6.8	6.32	6.24	6.71	6.39	7.23	7.01	6.69	6.66		6.75	6.09	6.15	6.39	6.4	6.39	6.34	6.13	5.66	5.63	6.1	6.26		6.94	6.37	6.16	6.4	6.47	6.64	6.66	6.55	5.88	5.89	6.3
7.64	7.36	7.2	7.2	7.2	7.28	7.06	6.8	6.25	6.75	6.78	7		6.71	6.87	6.36	6.32	6.62	6.6	6.79	6.83	5.83	6.47	6.47	6.63		6.74	5.41	5.79	6.26	6.44	6.83	5.18	5.29	5.22	5.55	5.79	6.52		6.83	7.14	6.42	6.61	6.59	6.86	6.42	6.37	6.26	6.24	6.34
8.25	6.6	7.25	7.54	7.7	7.59	8.29	6.77	6.82	7.3	7.71	7.8		7.4	7.94	7.95	7.5	7.68	7.99	7.02	8.03	8.01	7.87	7.88	7.8		7.15	6.33	6.47	7.2	7.4	7.44	5.78	5.81	6.59	6.61	6.72	6.89		7.39	6.72	7.32	6.64	6.83	6.58	6.6	6.43	6.7	6.43	6.48
7.36	7.4	7.25	7.34	7.07	7.21	7.32	7.03	7.18	7.19	7.16	7.35		7.22	7.35	7.26	7.26	7.18	7.34	7.13	7.28	7.27	7.29	7.2	7.27		7.16	7.11	7.21	7.21	7.18	7.14	7.11	7.01	7.07	7.05	7.07	7.16		7.26	6.83	6.99	7.01	7.11	6.95	6.69	6.75	6.93	6.83	6.7
7.26	5.6	6.05	6.98	6.85	7	7.66	6.31	7.02	6.99	6.99	7.1		6.99	8.07	7.64	7.47	7.63	7.32	7.42	7.31	7.62	7.6	7.23	7.15		7.02	5.23	5.49	6.31	6.83	6.75	5.75	4.85	5.17	5.7	5.83	5.92		6.29	5.28	5.82	6.35	6.45	6.61	5.61	5.13	5.61	6.46	6.53
7.45	7.33	7.2	7.42	7.17	7.34	7.3	7.61	7.42	7.43	6.94	7.8		7.39	7.42	7.3	7.33	7.26	7.21	6.93	7.16	7.24	7.3	7.31	7.35		7.43	7.38	7.08	6.93	6.86	6.91	6.95	6.69	6.66	6.59	6.36	6.77		7.28	7.56	7.32	7.24	7.1	7.08	7.01	7	6.69	6.26	6.27
7.11	7.23	6.03	6.59	6.69	7.15	7.04	7	7.23	5.96	6.17	6.76		6.97	7.88	7.4	7.26	7.21	7.23	7.01	7.84	7.29	7.48	7.39	7.35		6.94	5.99	5.97	6.47	6.43	6.55	6.03	5.65	5.5	5.4	6.29	6.3		6.84	5.78	5.5	6.47	6.56	6.91	5.09	5.66	5.16	5.42	6.2
7.48	5.3	5.46	5.51	5.94	6.27	7.44	5.28	5.26	5.61	5.68	6.2		7.6	8.03	7.57	7.54	7.06	7.34	7	7.74	7.32	7.06	7.1	6.95		7.21	5.06	5.24	5.36	5.68	5.98	5.66	5.74	5.31	5.72	5.78	6.09		7.26	6.22	5.98	7.01	6.88	6.75	6.19	5.43	5.25	6.08	6.25
7.35	7.22	7.05	6.95	7.16	6.87	7.11	7.06	7.02	6.88	6.98	7.2		7.07	7.31	7.19	7.08	6.9	6.95	7.02	7.28	7.43	7.34	7	7.03		7.37	7.36	7.15	7.12	7.04	7.06	6.9	7.08	6.76	6.82	7	6.96		7.05	6.92	6.91	6.89	6.99	7.06	6.47	6.99	6.84	7.03	6.91
7.23	7.6	6.91	6.69	6.68	6.91	6.99	6.58	6.98	6.35	6.8	7.06		7.04	8.09	7.26	6.9	6.92	6.73	6.98	7.49	7.34	7.02	7	7.04		7.29	6	5.89	6.24	6.55	6.69	6.08	6.89	6.45	6.51	6.74	7.24		7.13	7.29	6.9	6.86	6.5	6.58	6.65	5.81	6.2	6.39	6.67
[truncated: 1 more columns]

## Sheet: Stimulated salivary flow-rate
Pre exercise					Post exercise
Nitrate	negative-control	Posititve-control	Placebo		Nitrate	negative-control	Posititve-control	Placebo
0.4842	0.961	0.8904	1.914		1.4006	0.2842	0.4748	1.098
1.294	1.35	1.362	1.2104		0.762	0.918	0.442	0.8282
0.4902	0.3154	0.2894	0.4438		0.2854	0.3318	0.2326	0.2316
1.664	1.76	1.7744	1.5966		1.028	1.084	1.1532	1.1046
2.3574	1.9832	2.1026	2.437		1.5516	1.4066	1.456	1.6506
0.627	0.5876	0.57	0.4386		0.375	0.3662	0.45	0.3892
2.1892	1.6296	2.094	2.0732		0.7874	1.086	0.884	0.9866
1.5552	1.2742	1.8608	1.5706		0.7818	0.8208	1.3178	0.9392
1.9214	1.54	1.3556	1.4952		1.4192	1.6302	1.206	1.3948
1.2866	1.478	1.478	1.9346		1.5426	1.5426	1.2982	1.3644
1.1694	1.0206	1.026	1.3332		0.9294	0.7572	0.7472	0.4582

## Sheet: Unstimulated salivary flow-rate
Pre exercise					Post exercise
Nitrate	negative-control	Posititve-control	Placebo		Nitrate	negative-control	Posititve-control	Placebo
0.5312	0.4926	0.468	0.3204		2.353	0.1282	0.1762	0.1152
0.314	0.314	0.374	0.5834		0.222	0.222	0.074	0.2118
0.4902	0.3154	0.2894	0.4438		0.2854	0.3318	0.2326	0.2316
0.324	0.1198	0.3358	0.4138		0.306	0.1864	0.2616	0.1928
0.6632	1.0456	0.8208	0.6036		0.6996	0.9446	0.6462	0.5362
0.3382	0.1026	0.164	0.256		0.34	0.257	0.198	0.337
0.7724	0.604	0.554	0.7018		0.3862	0.5714	0.28	0.2074
0.3534	0.2532	0.2952	0.3518		0.1934	0.1752	0.2506	0.151
0.2692	0.3788	0.258	0.5288		0.3556	0.3604	0.4282	0.51
0.7424	0.7424	0.464	0.70436		0.6114	0.6114	0.306	0.5956
0.9688	0.6644	0.6662	0.9068		0.8648	0.6982	0.663	0.5782

## Sheet: Plasma nitrite
Pre exercise					Post exercise
Nitrate	negative-control	Posititve-control	Placebo		Nitrate	negative-control	Posititve-control	Placebo
375.794	380.299	450.952	479.623		659.431	94.2044	131.067	135.163
1075.98	276.674	321.728	496.826		1959.04	415.318	359.82	723.94
437.846	136.392	129.429	135.368		1017.61	149.089	187.999	170.387
505.017	176.121	182.47	189.433		602.089	142.126	119.189	318.247
203.768	72.4964	79.4593	96.0475		349.785	100.143	80.8929	100.553
536.351	90.1085	84.7839	101.577		717.796	141.921	132.091	118.165
411.632	142.126	138.439	139.054		393.815	73.3156	104.649	109.359
393.815	73.3156	101.577	109.359		525.292	79.4593	80.8929	77.2066
409.584	92.7708	112.021	82.736		435.798	87.8558	79.8689	72.906
577.514	108.54	106.492	104.444		618.472	112.636	112.636	108.949
575.466	116.732	110.588	114.684		589.801	112.636	102.396	112.636

## Sheet: Plasma nitrate
Pre exercise					Post exercise
Nitrate	negative-control	Posititve-control	Placebo		Nitrate	negative-control	Posititve-control	Placebo
42.28	22.01	22.01	21.24		680.15	29.99	19.96	20.75
574	34.66	25.37	34.66		719.13	26.25	24.68	38.74
282.7	26.75	41.24	38.44		439.23	37.51	25.91	34.66
621.13	207.7	60.31	52.3		813.44	64.15	81	74.96
266.73	47.04	32.84	71.47		333.32	43.31	64.64	50.29
545.44	30.24	32.64	44.49		573.95	37.71	32.55	49.99
449.51	64.39	65.18	69.06		628.7	47.44	47.73	54.07
552.71	19.52	32.55	23.94		626.29	28.02	35.2	25.81
795.84	26.11	41.93	35.99		1105.96	54.32	24.01	24.09
475.6	33.04	31.61	32.89		489.17	39.08	37.26	30.04
557.29	22.32	23.85	24.48		536.45	30.28	21.93	25.81

## Sheet: Salivary nitrite
Pre exercise					Post exercise
Nitrate	negative-control	Posititve-control	Placebo		Nitrate	negative-control	Posititve-control	Placebo
368	48	65	44		792	63	51	65
171	27	21	98		792	63	51	65
303	35	29	24		279	33	26	23
887	52	53	88		2256	186	61	154
201	36	32	25		119	22	19	15
2332	84	47	34		1426	20	19	23
266	35	36	68		777	105	110	114
460	58	47	48		777	98	110	114
404	41	46	32		687	72	76	76
755	58	59	54		1586	82	75	75
526	59	76	55		471	53	98	96

## Sheet: Salivary nitrate
Pre exercise					Post exercise
Nitrate	negative-control	Posititve-control	Placebo		Nitrate	negative-control	Posititve-control	Placebo
14893	1904	1181	534		17528	1324.39	1385	1309
742	117	91	423		11477	842.25	1168	903
9850	1683	1300	648		2521	131.08	458	592
3335	279	389	2255		4803	825.67	1127	539
8886	808	906	661		14073	665.21	809	868
5204	486	346	204		5205	313.39	259	244
6257	505	697	1126		4666	1438.15	2188	521
10152	697	680	683		14820	317.91	2860	683
10432	708	450	744		15266	228.27	238	560
9396	417	437	441		14650	649.39	477	527
11778	625	742	634		11883	729.25	855	805
